# Supplementary material for: Safety Evaluation and Probabilistic Health Risk Assessment of Cow Milk Produced in Northern Italy According to Dioxins and PCBs Contamination Levels
Source: Foods. 2023 Apr 30;12(9):1869. doi: 10.3390/foods12091869 (PMC10178383; doi:10.3390/foods12091869)
Supplement: Supplementary file 1 [file foods-12-01869-s001.zip]

Archive with 1 entries (1 files):
- foods-2353776-supplementary.pdf
